# Supplementary material for: Changes in macrophage transcriptome associate with systemic sclerosis and mediate GSDMA contribution to disease risk
Source: Ann Rheum Dis. 2018 Jan 17;77(4):596–601. doi: 10.1136/annrheumdis-2017-212454 (PMC5890626; doi:10.1136/annrheumdis-2017-212454)
Supplement: Supplementary file 2 [file annrheumdis-2017-212454supp002.xlsx]

## Sheet: Patient data
Supplementary Table S1. Patient data. Demographics and systemic sclerosis (SSc) subtype (limited or diffuse) of the samples included in this study. The treatments that the SSc patients were receiving are also included (empty field denotes patient not under treatment). NR (not reported). Ethnicity information: C (caucasian), NC (non-caucasian).
Sample SSc/Control	Sex	Age	Systemic sclerosis subclassification	Ethnicity	Sample used in eQTL analysis	Patients taking mycophenolate (MMF)	Patients taking methotrexate (MTX)	Patients taking prednisolone (PDN)	Patients taking cyclophosphamide	Patients taking rituximab
SSc	M	13	limited	NR	YES			PDN
SSc	F	23	limited	C	YES
SSc	F	29	limited	C	YES
SSc	M	14	limited	C	YES
SSc	F	4	limited	NR	YES
SSc	F	24	limited	C	YES
SSc	F	24	limited	C	YES
SSc	F	35	limited	C	YES	MMF
SSc	M	35	limited	C	YES			PDN
SSc	F	33	limited	C	YES
SSc	F	26	limited	NR	YES
SSc	F	12	limited	C	YES
SSc	M	25	limited	C	YES
SSc	F	15	limited	NC	YES
SSc	F	32	limited	NR	YES
SSc	F	30	limited	C	YES
SSc	F	15	limited	C	YES
SSc	F	11	limited	NR	YES
SSc	M	37	limited	NR	YES
SSc	M	23	limited	C	YES
SSc	F	13	limited	C	YES		MTX
SSc	F	23	limited	C	YES
SSc	F	31	limited	C	YES
SSc	M	20	limited	NC-INDIAN	YES
SSc	M	21	limited	NR	YES
SSc	F	2	limited	NR	YES
SSc	F	35	limited	NR	YES
SSc	F	7	limited	C	YES
SSc	F	14	limited	C	YES		MTX
SSc	F	18	limited	NC-AFRICANCARIBBEAN	YES	MMF
SSc	F	9	limited	NC-BLACK	YES
SSc	F	2	diffuse	C	YES	MMF				Rituximab
SSc	F	33	diffuse	C	YES		MTX
SSc	F	NR	diffuse	NR	YES
SSc	F	19	diffuse	NC-AFRICANCARIBBEAN	YES	MMF		PDN
SSc	F	5	diffuse	C	YES	MMF		PDN
SSc	F	14	diffuse	NC	YES	MMF		PDN
SSc	F	16	diffuse	NC	YES			PDN
SSc	F	25	diffuse	C	YES		MTX
SSc	F	23	diffuse	C	YES	MMF		PDN
SSc	F	34	diffuse	C	YES		MTX	PDN
SSc	M	16	diffuse	C	YES	MMF	MTX		cyclophosphamide
SSc	F	8	diffuse	C	YES		MTX	PDN
SSc	F	14	diffuse	C	YES	MMF
SSc	F	30	diffuse	NR	YES	MMF
SSc	F	28	diffuse	C	YES	MMF
SSc	M	35	diffuse	C	YES	MMF		PDN
SSc	M	23	diffuse	NR	YES		MTX
SSc	M	30	diffuse	NC	YES
SSc	M	34	diffuse	C	YES
SSc	F	17	diffuse	C	YES	MMF
SSc	M	22	diffuse	C	YES	MMF		PDN
SSc	M	27	diffuse	C	YES		MTX
SSc	F	36	diffuse	C	YES	MMF
SSc	F	6	diffuse	C	YES	MMF
SSc	F	1	diffuse	NC	YES	MMF
SSc	F	14	diffuse	C	YES	MMF
Control	F	NR	control	NR	YES
Control	F	10	control	NR	YES
Control	F	NR	control	NR	YES
Control	F	3	control	NR	YES
Control	F	11	control	NR	YES
Control	F	24	control	NR	YES
Control	F	12	control	NR	YES
Control	M	27	control	NR	YES
Control	F	7	control	NR	YES
Control	F	NR	control	NR	NO
Control	M	NR	control	NR	YES
Control	M	NR	control	NR	YES
Control	F	NR	control	NR	YES
Control	M	NR	control	NR	YES
Control	M	NR	control	NR	YES
