# Supplementary material for: Changes in macrophage transcriptome associate with systemic sclerosis and mediate GSDMA contribution to disease risk
Source: Ann Rheum Dis. 2018 Jan 17;77(4):596–601. doi: 10.1136/annrheumdis-2017-212454 (PMC5890626; doi:10.1136/annrheumdis-2017-212454)
Supplement: Supplementary file 5 [file annrheumdis-2017-212454supp005.xlsx]

## Sheet: GSDMA cis-eQTL
Supplementary Table S4. GSDMA is cis-regulated in activated monocytes in the study reported by Fairfax et al (Science 2014) by the same SNP that controls GSMDA expression levels in monocyte-derived macrophages (rs3859192). Neither rs3859192 nor rs3894194 have been reported as cis-regulatory SNPs for GSDMA in whole blood, lymphocytes or neutrophils in the study by Westra et al (Nature Genetics 201…
Study	cis-eQTL in cell type	SNP	Gene	P-value cis-eQTL	FDR cis-eQTL
Fairfax et al, Science 2014	non-stimulated monocytes	NA	GSDMA	NA	NA
Fairfax et al, Science 2014	2h LPS-stimulated monocytes	rs3859192	GSDMA	6.457e-43	6.03491e-39
Fairfax et al, Science 2014	24h LPS-stimulated monocytes	rs3859192	GSDMA	2.39111e-19	2.85059e-16
Fairfax et al, Science 2014	IFN-γ-stimulated monocytes	rs3859192	GSDMA	5.34159e-12	2.32444e-09
Westra et al, Nat. Genet. 2013	Whole blood	rs3859192	GSDMB	8.98e-69	0
Westra et al, Nat. Genet. 2013	Whole blood	rs3859192	IKZF3	4.41e-16	0
Westra et al, Nat. Genet. 2013	Lymphocytes	rs3859192	ORMDL3	2.52e-83	0
Westra et al, Nat. Genet. 2013	Whole blood	rs3859192	PSMD3	2.34e-10	0
Westra et al, Nat. Genet. 2013	Whole blood	rs3894194	GSDMB	6.86e-141	0
Westra et al, Nat. Genet. 2013	Whole blood	rs3894194	IKZF3	8.9e-06	0.00416841
Westra et al, Nat. Genet. 2013	Lymphocytes	rs3894194	ORMDL3	8.52e-153	0
